# Supplementary material for: Influence of Combinations of Lipophilic and Phosphate Backbone Modifications on Cellular Uptake of Modified Oligonucleotides
Source: Molecules. 2024 Jan 17;29(2):452. doi: 10.3390/molecules29020452 (PMC10818405; doi:10.3390/molecules29020452)
Supplement: Supplementary file 1 [file molecules-29-00452-s001.zip]

Archive with 1 entries (1 files):
- molecules-2790845-supplementary.pdf
